# Supplementary material for: Integrated Transcriptome Analysis of Long Noncoding RNA and mRNA in Developing and Aging Mouse Retina
Source: Sci Data. 2023 Sep 23;10:653. doi: 10.1038/s41597-023-02562-9 (PMC10518015; doi:10.1038/s41597-023-02562-9)
Supplement: Supplementary file 2 — Supplementary Table1 [file 41597_2023_2562_MOESM2_ESM.xlsx]

## Sheet: Sheet1
Subject	Sample_retina	Raw_reads	Clean_reads	Raw_bases(G)	Clean_bases(G)	Error rate(%)	Q20(%)	Q30(%)	GC_content(%)
5d-1	CE_1	100531290	95967428	15.08	14.4	0.02	96.77	92.02	46.79
5d-2	CE_2	81484864	79766618	12.22	11.96	0.02	96.16	90.57	46.39
5d-3	CE_3	100284146	95908042	15.04	14.39	0.02	96.28	91	47.41
3w-1	SP_1	97331240	96317062	14.6	14.45	0.01	97.41	93.6	47.06
3w-2	SP_2	101649996	100440614	15.25	15.07	0.01	97.21	93.21	47.43
3w-3	SP_3	106326350	105177168	15.95	15.78	0.01	97.36	93.51	46.77
6w-1	PP_1	96146144	95439858	14.42	14.32	0.01	97.73	94.03	47.3
6w-2	PP_2	100464998	99676466	15.07	14.95	0.01	97.63	93.84	48.37
6w-3	PP_3	89226246	88514924	13.38	13.28	0.01	97.64	93.91	47.36
10w-1	AP_1	103078782	102311166	15.46	15.35	0.01	97.72	94.02	47.97
10w-2	AP_2	90776974	90079120	13.62	13.51	0.01	97.72	94.02	47.33
10w-3	AP_3	99954910	98916980	14.99	14.84	0.01	97.33	93.43	45.75
6m-1	MP_1	100622072	97543226	15.09	14.63	0.01	97.49	93.86	45.65
6m-2	MP_2	93433958	92017054	14.02	13.8	0.02	96.66	91.77	46.37
6m-3	MP_3	80773746	79460922	12.12	11.92	0.02	96.4	91.21	48.48
15m-1	OP_1	89358006	87077890	13.4	13.06	0.02	96.9	92.66	49.51
15m-2	OP_2	107760396	105035562	16.16	15.76	0.01	97.69	93.97	51.08
15m-3	OP_3	85373534	83250866	12.81	12.49	0.01	97.71	94	50.93
