# Supplementary material for: Integrated Transcriptome Analysis of Long Noncoding RNA and mRNA in Developing and Aging Mouse Retina
Source: Sci Data. 2023 Sep 23;10:653. doi: 10.1038/s41597-023-02562-9 (PMC10518015; doi:10.1038/s41597-023-02562-9)
Supplement: Supplementary file 3 — Supplementary Table2 [file 41597_2023_2562_MOESM3_ESM.xls]

## Sheet: MapStat
Sample name	CE_1	CE_2	CE_3	SP_1	SP_2	SP_3	PP_1	PP_2	PP_3	AP_1	AP_2	AP_3	MP_1	MP_2	MP_3	OP_1	OP_2	OP_3
Total reads	95967428	79766618	95908042	96317062	100440614	105177168	95439858	99676466	88514924	102311166	90079120	98916980	97543226	92017054	79460922	87077890	105035562	83250866
Total mapped	90956991 (94.78%)	75093458 (94.14%)	90032066 (93.87%)	89032223 (92.44%)	88580260 (88.19%)	98265675 (93.43%)	88539982 (92.77%)	88628098 (88.92%)	80396809 (90.83%)	94240383 (92.11%)	84310913 (93.6%)	92487272 (93.5%)	89081172 (91.32%)	86800368 (94.33%)	72706767 (91.5%)	79427959 (91.21%)	98021114 (93.32%)	77798334 (93.45%)
Multiple mapped	3426175 (3.57%)	2490173 (3.12%)	3125794 (3.26%)	6646443 (6.9%)	3944545 (3.93%)	6897623 (6.56%)	5558273 (5.82%)	5530269 (5.55%)	5029920 (5.68%)	8401460 (8.21%)	6998774 (7.77%)	4688273 (4.74%)	3956605 (4.06%)	3754463 (4.08%)	9018270 (11.35%)	8486072 (9.75%)	15070745 (14.35%)	12037092 (14.46%)
Uniquely mapped	87530816 (91.21%)	72603285 (91.02%)	86906272 (90.61%)	82385780 (85.54%)	84635715 (84.26%)	91368052 (86.87%)	82981709 (86.95%)	83097829 (83.37%)	75366889 (85.15%)	85838923 (83.9%)	77312139 (85.83%)	87798999 (88.76%)	85124567 (87.27%)	83045905 (90.25%)	63688497 (80.15%)	70941887 (81.47%)	82950369 (78.97%)	65761242 (78.99%)
Read-1	44236074 (46.09%)	36982792 (46.36%)	44107609 (45.99%)	41651990 (43.24%)	42904383 (42.72%)	46211552 (43.94%)	41788794 (43.79%)	41826274 (41.96%)	37938825 (42.86%)	43204753 (42.23%)	38913690 (43.2%)	44391305 (44.88%)	42955164 (44.04%)	42074037 (45.72%)	32391485 (40.76%)	35888367 (41.21%)	41819325 (39.81%)	33148611 (39.82%)
Read-2	43294742 (45.11%)	35620493 (44.66%)	42798663 (44.62%)	40733790 (42.29%)	41731332 (41.55%)	45156500 (42.93%)	41192915 (43.16%)	41271555 (41.41%)	37428064 (42.28%)	42634170 (41.67%)	38398449 (42.63%)	43407694 (43.88%)	42169403 (43.23%)	40971868 (44.53%)	31297012 (39.39%)	35053520 (40.26%)	41131044 (39.16%)	32612631 (39.17%)
Reads map to '+'	43686520 (45.52%)	36237687 (45.43%)	43357606 (45.21%)	41177608 (42.75%)	42288057 (42.1%)	45667298 (43.42%)	41463526 (43.44%)	41560740 (41.7%)	37671671 (42.56%)	42909442 (41.94%)	38643171 (42.9%)	43869220 (44.35%)	42548803 (43.62%)	41483718 (45.08%)	31823966 (40.05%)	35443442 (40.7%)	41480815 (39.49%)	32884024 (39.5%)
Reads map to '-'	43844296 (45.69%)	36365598 (45.59%)	43548666 (45.41%)	41208172 (42.78%)	42347658 (42.16%)	45700754 (43.45%)	41518183 (43.5%)	41537089 (41.67%)	37695218 (42.59%)	42929481 (41.96%)	38668968 (42.93%)	43929779 (44.41%)	42575764 (43.65%)	41562187 (45.17%)	31864531 (40.1%)	35498445 (40.77%)	41469554 (39.48%)	32877218 (39.49%)
Non-splice reads	74334163 (77.46%)	61339336 (76.9%)	73320738 (76.45%)	70278569 (72.97%)	74449506 (74.12%)	79029263 (75.14%)	68835901 (72.12%)	69692008 (69.92%)	65398676 (73.88%)	71587702 (69.97%)	65058831 (72.22%)	77007236 (77.85%)	75742556 (77.65%)	71740244 (77.96%)	52754016 (66.39%)	56588924 (64.99%)	63233019 (60.2%)	49985497 (60.04%)
Splice reads	13196653 (13.75%)	11263949 (14.12%)	13585534 (14.17%)	12107211 (12.57%)	10186209 (10.14%)	12338789 (11.73%)	14145808 (14.82%)	13405821 (13.45%)	9968213 (11.26%)	14251221 (13.93%)	12253308 (13.6%)	10791763 (10.91%)	9382011 (9.62%)	11305661 (12.29%)	10934481 (13.76%)	14352963 (16.48%)	19717350 (18.77%)	15775745 (18.95%)
Reads mapped in proper pairs	85029734 (88.6%)	69899006 (87.63%)	83882902 (87.46%)	79629206 (82.67%)	80762898 (80.41%)	88422700 (84.07%)	80630540 (84.48%)	80129674 (80.39%)	72873676 (82.33%)	83220944 (81.34%)	75185970 (83.47%)	84939466 (85.87%)	81993182 (84.06%)	80246444 (87.21%)	61038908 (76.82%)	68031696 (78.13%)	80591954 (76.73%)	63866290 (76.72%)
Proper-paired reads map to different chrom	0 (0%)	0 (0%)	0 (0%)	0 (0%)	0 (0%)	0 (0%)	0 (0%)	0 (0%)	0 (0%)	0 (0%)	0 (0%)	0 (0%)	0 (0%)	0 (0%)	0 (0%)	0 (0%)	0 (0%)	0 (0%)
